# Supplementary material for: Composition Effects on the Morphology of PVA/Chitosan Electrospun Nanofibers
Source: Polymers (Basel). 2022 Nov 11;14(22):4856. doi: 10.3390/polym14224856 (PMC9698655; doi:10.3390/polym14224856)
Supplement: Supplementary file 1 [file polymers-14-04856-s001.zip]

Archive with 1 entries (1 files):
- polymers-1975555-supplementary.pdf
